# Supplementary material for: Ovarian cancer is detectable from peripheral blood using machine learning over T-cell receptor repertoires
Source: Brief Bioinform. 2024 Mar 13;25(2):bbae075. doi: 10.1093/bib/bbae075 (PMC10938541; doi:10.1093/bib/bbae075)
Supplement: Supp_Table_1_bbae075 [file supp_table_1_bbae075.xlsx]

## Sheet: מידע פתולוגי
מין
Gender	Country of birth	Patient #	Organ of Pathology	Treatment prior to collection	Histology
Female	ISRAEL	106178	Ovary	NO	high-grade Serous carcinoma
Female	ISRAEL	106592	Ovary	NO	Metastatic serous carcinoma
Female	Union of Soviet Socialist Republics	107265	Ovary	NO	Papillary serous carcinoma, high-grade of ovary.
Female	ISRAEL	109809	Ovary	NO	High grade carcinoma
Female	N/A	110598	Ovary	NO	high grade cystadenocarcinoma with some morphological. features of endometrioid carcinoma.
Female	N/A	110726	Ovary	NO	High. grade adenocarcinoma
Female	Union of Soviet Socialist Republics	110727	Ovary	NO	high grade serous papillary carcinoma
Female	Iraq	110830	Ovary	NO	high grade carcinoma
Female	Union of Soviet Socialist Republics	110833	Ovary	NO	poorly differentiated adenocarcinoma
Female	N/A	110841	Ovary	NO	High grade serous papillary carcinoma
Female	Union of Soviet Socialist Republics	110845	Ovary	NO	High grade serous papillary carcinoma
Female	Iran	110846	Ovary	NO	High grade carcinoma
Female	ISRAEL	110897	Ovary	NO	serous borderline tumor
Female	ISRAEL	110910	Ovary	NO	high grade carcinoma with serous features
Female	Union of Soviet Socialist Republics	110950	Ovary	NO	High grade serous papillary carcinoma
Female	Union of Soviet Socialist Republics	110974	Ovary	NO	Ovarian. mixed serous mucinous. cystadenoma.
Female	Poland	111019	Ovary	NO	serous adenocarcinoma
Female	Union of Soviet Socialist Republics	111026	Ovary	NO	high grade serous papillary carcinoma
Female	ISRAEL	111039	Ovary	NO	Borderline serous papillary cystic tumor
Female	ISRAEL	111144	Ovary	NO	Low grade serous papillary carcinoma
Female	Morocco Tangier, French Morocco	111479	Ovary	NO	High. grade carcinoma with serous papillary pattern
Female	ISRAEL	111586	Ovary	NO	adenocarcinoma
Female	India, Pakistan and Ceylon	111608	Ovary	NO	Highgrade. papillary mixed epithelial carcinoma with serous and clear cell features
Female	ISRAEL	111792	Ovary	NO	metastatic carcinoma
Female	Romania	111829	Ovary	NO	carcinoma
Female	ISRAEL	111844	Ovary	NO	partially necrotic atypically proliferating. (borderline) ovarian papillary serous tumor
Female	Union of Soviet Socialist Republics	111873	Ovary	NO	high grade ovarian carcinoma
Female	ISRAEL	112030	Ovary	NO	Metastatic OVARIAN, highgrade carcinoma
Female	N/A	112133	Ovary	NO	Features of High grade carcinoma with papillary serous adenocarcinoma like ares
Female	Union of Soviet Socialist Republics	112177	Ovary	NO	carcinoma with focal papillary architecture,. morphologically favor serous type.
Female	ISRAEL	112204	Ovary	NO	granulosa cell tumor
Female	ISRAEL	112350	Ovary	NO	high grade papillary and solid serous. adenocarcinoma
Female	ISRAEL	112612	Ovary	NO	Carcinosarcoma. the tumor may be of ovarian origin.
Female	N/A	112724	Ovary	NO	High grade carcinoma
