# Supplementary material for: Ovarian cancer is detectable from peripheral blood using machine learning over T-cell receptor repertoires
Source: Brief Bioinform. 2024 Mar 13;25(2):bbae075. doi: 10.1093/bib/bbae075 (PMC10938541; doi:10.1093/bib/bbae075)
Supplement: Supp_Table_2_bbae075 [file supp_table_2_bbae075.xlsx]

## Sheet: Sheet1
DOME
Data	Provenance	Blood samples from Sheba biobank 85 samples. 2 eliminated. Npos=34 Nneg=49 Not previously used.
	Dataset Splits	Npos,train=26 Nneg,train=37 Npos,test=8 Nneg,test=12 No separate validation set. 41.27% positives on training set. 40% positives on test set.
	Redundancy between data splits	Zero redundancy between train and test set.
	Availability of data	The data that support the findings of this study are available on Zenodo.
Optimization	Algorithm	Linear Discriminant Analysis
	Meta-predictions	NA
	Data encoding	Normalized counts to proportions
	Parameters	p=2: Solver: eigen Shrinkage: 0.5 Parameters were selected using Bayesian Optimization (10 starting points and 40 more iterations)
	Features	Initial: 1,141,882 Feature selection: 10 most popular sequences from 3 databases: VDJdb, McPAS, TRUST4 TCGA resulted in 25 unique sequences. 16 of them were found in our dataset. Feature selection: SFS with XGB estimator to eliminate all but 4 sequences. SFS was performed on training set only.
	Fitting	Feature selection down to 4 features assured no overfitting.
	Regularization	Yes, shrinkage parameter
	Availability of configuration	Yes, see details in Methods section
Model	Interpretability	Coefficients: -444.81257986, -207.2569352 , -204.11882311, 49.94163505
	Output	Classification, i.e. whether sample is from OC patient or HD
	Execution time	0.9s to run on test set.
	Availability of software	https://github.com/Miriam-Zu/Ovarian
Evaluation	Evaluation method	Independent dataset
	Performance measures	AUC
	Comparison	This set is mosty balanced, with 40:60 ratio, which means that the baseline is at the 0.5 for AUC.
	Confidence	-Bootstrap alg (n=5) training on multiple train sets - Test set was unseen -Multiple splits (Fig 3a)
	Availability of evaluation	See Availability of data. Confusion matrix shown in manuscript.
