# Supplementary material for: Ovarian cancer is detectable from peripheral blood using machine learning over T-cell receptor repertoires
Source: Brief Bioinform. 2024 Mar 13;25(2):bbae075. doi: 10.1093/bib/bbae075 (PMC10938541; doi:10.1093/bib/bbae075)
Supplement: Supp_Table_3_bbae075 [file supp_table_3_bbae075.xlsx]

## Sheet: Supp Table 3
unique entries in VDJdb of the highest ranked clones for classification
Gene	CDR3	V	J	Species	MHC A	MHC B	MHC class	Epitope	Epitope gene	Epitope species	Score
TRA	CAVRDSNYQLIW	TRAV1-2*01	TRAJ33*01	HomoSapiens	HLA-A*02	B2M	MHCI	LLLGIGILV	BST2	HomoSapiens	0
TRA	CAVRDSNYQLIW	TRAV1-2*01	TRAJ33*01	HomoSapiens	HLA-A*02:01	B2M	MHCI	NLVPMVATV	pp65	CMV	3
TRA	CAVRDSNYQLIW	TRAV21*01	TRAJ33*01	HomoSapiens	HLA-A*02	B2M	MHCI	NLVPMVATV	pp65	CMV	0
TRA	CAVRDSNYQLIW	TRAV1-2*01	TRAJ33*01	HomoSapiens	HLA-A*02:01	B2M	MHCI	NLVPMVATV	pp65	CMV	0
TRA	CAVRDSNYQLIW	TRAV1-2*01	TRAJ33*01	HomoSapiens	HLA-A*11:01	B2M	MHCI	AVFDRKSDAK	EBNA4	EBV	0
TRA	CAVRDSNYQLIW	TRAV21*01	TRAJ33*01	HomoSapiens	HLA-A*03:01	B2M	MHCI	KLGGALQAK	IE1	CMV	0
TRA	CAVRDSNYQLIW	TRAV1-2*01	TRAJ33*01	HomoSapiens	HLA-A*03:01	B2M	MHCI	KLGGALQAK	IE1	CMV	0
TRA	CAVRDSNYQLIW	TRAV1-2*01	TRAJ33*01	HomoSapiens	HLA-B*08:01	B2M	MHCI	RAKFKQLL	BZLF1	EBV	0
TRA	CAVRDSNYQLIW	TRAV1-2*01	TRAJ33*01	HomoSapiens	HLA-A*11:01	B2M	MHCI	IVTDFSVIK	EBNA4	EBV	0
TRA	CAVRDSNYQLIW	TRAV1-2*01	TRAJ33*01	HomoSapiens	HLA-A*02:01	B2M	MHCI	SLFNTVATLY	Gag	HIV-1	0
TRA	CAVRDSNYQLIW	TRAV1-2*01	TRAJ33*01	HomoSapiens	HLA-A*03:01	B2M	MHCI	RLRAEAQVK	EBNA3A	EBV	0
TRA	CAVRDSNYQLIW	TRAV1-2*01	TRAJ33*01	HomoSapiens	HLA-A*02:01	B2M	MHCI	CLLGTYTQDV	KanJ	StreptomycesKanamyceticus	0
TRA	CAVRDSNYQLIW	TRAV3*01	TRAJ33*01	HomoSapiens	HLA-A*03:01	B2M	MHCI	KLGGALQAK	IE1	CMV	0
TRA	CAVRDSNYQLIW	TRAV1-2*01	TRAJ33*01	HomoSapiens	HLA-A*02:01	B2M	MHCI	YLQPRTFLL	Spike	SARS-CoV-2	0
TRA	CAVRDSNYQLIW	TRAV1-2*01	TRAJ33*01	HomoSapiens	HLA-A*02:01	B2M	MHCI	LMGHFAWWT	ORF1ab	SARS-CoV-2	0
TRA	CAVRDSNYQLIW	TRAV1-2*01	TRAJ33*01	HomoSapiens	HLA-A*02:01	B2M	MHCI	FAFPFTIYS	ORF10	SARS-CoV-2	0
TRA	CAVLDSNYQLIW	TRAV1-2*01	TRAJ33*01	HomoSapiens	HLA-A*02	B2M	MHCI	LLLGIGILV	BST2	HomoSapiens	0
TRA	CAVLDSNYQLIW	TRAV1-2*01	TRAJ33*01	HomoSapiens	HLA-A*02:01	B2M	MHCI	NLVPMVATV	pp65	CMV	3
TRA	CAVLDSNYQLIW	TRAV1-2*01	TRAJ33*01	HomoSapiens	HLA-A*03:01	B2M	MHCI	KLGGALQAK	IE1	CMV	0
TRA	CAVLDSNYQLIW	TRAV1-2*01	TRAJ33*01	HomoSapiens	HLA-A*11:01	B2M	MHCI	IVTDFSVIK	EBNA4	EBV	0
TRA	CAVLDSNYQLIW	TRAV1-2*01	TRAJ33*01	HomoSapiens	HLA-B*07:02	B2M	MHCI	TPRVTGGGAM	pp65	CMV	0
TRA	CAVLDSNYQLIW	TRAV1-1*01	TRAJ33*01	HomoSapiens	HLA-A*03:01	B2M	MHCI	KLGGALQAK	IE1	CMV	0
TRA	CAVLDSNYQLIW	TRAV1-2*01	TRAJ33*01	HomoSapiens	HLA-A*02:01	B2M	MHCI	GLCTLVAML	BMLF1	EBV	0
TRA	CAVLDSNYQLIW	TRAV1-2*01	TRAJ33*01	HomoSapiens	HLA-B*08:01	B2M	MHCI	RAKFKQLL	BZLF1	EBV	0
TRA	CAVLDSNYQLIW	TRAV1-2*01	TRAJ33*01	HomoSapiens	HLA-A*03:01	B2M	MHCI	RLRAEAQVK	EBNA3A	EBV	0
TRA	CAVLDSNYQLIW	TRAV1-2*01	TRAJ33*01	HomoSapiens	HLA-B*08:01	B2M	MHCI	FLRGRAYGL	EBNA3A	EBV	0
TRA	CAVLDSNYQLIW	TRAV1-2*01	TRAJ33*01	HomoSapiens	HLA-A*11:01	B2M	MHCI	AVFDRKSDAK	EBNA4	EBV	0
TRA	CAVLDSNYQLIW	TRAV1-2*01	TRAJ33*01	HomoSapiens	HLA-A*02:01	B2M	MHCI	GILGFVFTL	M	InfluenzaA	0
TRA	CAVLDSNYQLIW	TRAV1-2*01	TRAJ33*01	HomoSapiens	HLA-A*02:01	B2M	MHCI	RIMTWLDMV	ORF1ab	SARS-CoV-2	0
TRB	CASSLGETQYF	TRBV5-1*01	TRBJ2-5*01	HomoSapiens	HLA-DRA1*01	HLA-DRB1*15	MHCII	LLQTGIHVRVSQPSL	pp65	CMV	0
TRB	CASSLGETQYF	TRBV11-2*01	TRBJ2-5*01	HomoSapiens	HLA-A*02	B2M	MHCI	NLVPMVATV	pp65	CMV	0
TRB	CASSLGETQYF	TRBV27*01	TRBJ2-5*01	HomoSapiens	HLA-A*02:01	B2M	MHCI	ELAGIGILTV	MLANA	HomoSapiens	0
TRB	CASSLGETQYF	TRBV27*01	TRBJ2-5*01	HomoSapiens	HLA-A*03:01	B2M	MHCI	KLGGALQAK	IE1	CMV	0
TRB	CASSLGETQYF	TRBV5-1*01	TRBJ2-5*01	HomoSapiens	HLA-A*02	B2M	MHCI	NLSALGIFST	IGF2BP2	HomoSapiens	0
