# Supplementary material for: Ovarian cancer is detectable from peripheral blood using machine learning over T-cell receptor repertoires
Source: Brief Bioinform. 2024 Mar 13;25(2):bbae075. doi: 10.1093/bib/bbae075 (PMC10938541; doi:10.1093/bib/bbae075)
Supplement: Supp_Table_4_bbae075 [file supp_table_4_bbae075.xlsx]

## Sheet: Supp Table 4
entries in McPAS database for highest ranked clones
CDR3	Category	Pathology	T.Cell.Type
CVVSDRGSTLGRLYF	Pathogens	M. tuberculosis	CD8
CASSLAYEQYF	Cancer	Neoantigen	NA
CAVRDSNYQLIW	Pathogens	M. tuberculosis	CD8
CVVSDRGSTLGRLYF	Pathogens	M. tuberculosis	CD8
CAVLDSNYQLIW	Pathogens	M. tuberculosis	CD8
CASSLGETQYF	Pathogens	Influenza	CD8
