# Supplementary material for: Ovarian cancer is detectable from peripheral blood using machine learning over T-cell receptor repertoires
Source: Brief Bioinform. 2024 Mar 13;25(2):bbae075. doi: 10.1093/bib/bbae075 (PMC10938541; doi:10.1093/bib/bbae075)
Supplement: Supp_Table_5_bbae075 [file supp_table_5_bbae075.xlsx]

## Sheet: Sheet1
Distribution of TCRs in set of size three in TCGA TCR dataset
type	num_samples_tcr	num_samples_top_tcrs	ratio	percentage
ACC	55	0	0	0
BLCA	393	0	0	0
CESC	295	0	0	0
CHOL	36	0	0	0
COAD	465	0	0	0
GBM	162	0	0	0
KICH	60	0	0	0
LGG	349	0	0	0
MESO	83	0	0	0
PCPG	157	0	0	0
SARC	242	0	0	0
UCS	49	0	0	0
UCEC	535	1	0.00186916	0.186916
THCA	490	1	0.00204082	0.204082
READ	163	1	0.00613497	0.613497
ESCA	161	1	0.00621118	0.621118
TGCT	154	1	0.00649351	0.649351
LAML	149	1	0.00671141	0.671141
HNSC	495	4	0.00808081	0.808081
PRAD	488	4	0.00819672	0.819672
BRCA	1078	9	0.00834879	0.834879
LIHC	357	3	0.00840336	0.840336
SKCM	463	4	0.00863931	0.863931
KIRP	281	3	0.0106762	1.06762
LUSC	496	6	0.0120968	1.20968
OV	371	5	0.0134771	1.34771
UVM	60	1	0.0166667	1.66667
LUAD	531	9	0.0169492	1.69492
KIRC	536	11	0.0205224	2.05224
PAAD	177	4	0.0225989	2.25989
STAD	371	11	0.0296496	2.96496
DLBC	47	2	0.0425532	4.25532
THYM	119	14	0.117647	11.7647
