# Supplementary material for: Ovarian cancer is detectable from peripheral blood using machine learning over T-cell receptor repertoires
Source: Brief Bioinform. 2024 Mar 13;25(2):bbae075. doi: 10.1093/bib/bbae075 (PMC10938541; doi:10.1093/bib/bbae075)
Supplement: Supp_Table_6_bbae075 [file supp_table_6_bbae075.xlsx]

## Sheet: Sheet1
Distribution of TCRs in set of size four in TCGA TCR dataset
type	num_samples_tcr	num_samples_top_tcrs	ratio	percentage
ACC	55	0	0	0
KICH	60	0	0	0
LGG	349	2	0.00573066	0.573066
GBM	162	1	0.00617284	0.617284
BLCA	393	5	0.0127226	1.27226
PCPG	157	2	0.0127389	1.27389
COAD	465	7	0.0150538	1.50538
UVM	60	1	0.0166667	1.66667
UCEC	535	10	0.0186916	1.86916
HNSC	495	10	0.020202	2.0202
UCS	49	1	0.0204082	2.04082
CESC	295	7	0.0237288	2.37288
SARC	242	6	0.0247934	2.47934
TGCT	154	5	0.0324675	3.24675
THCA	490	16	0.0326531	3.26531
BRCA	1078	41	0.0380334	3.80334
LUSC	496	19	0.0383065	3.83065
LIHC	357	14	0.0392157	3.92157
LUAD	531	21	0.039548	3.9548
PRAD	488	20	0.0409836	4.09836
DLBC	47	2	0.0425532	4.25532
READ	163	7	0.0429448	4.29448
SKCM	463	21	0.0453564	4.53564
OV	371	18	0.0485175	4.85175
CHOL	36	2	0.0555556	5.55556
PAAD	177	10	0.0564972	5.64972
MESO	83	5	0.060241	6.0241
KIRP	281	17	0.0604982	6.04982
KIRC	536	45	0.0839552	8.39552
LAML	149	13	0.0872483	8.72483
ESCA	161	19	0.118012	11.8012
STAD	371	62	0.167116	16.7116
THYM	119	26	0.218487	21.8487
